# Supplementary material for: Glycosylation of Recombinant Antigenic Proteins from Mycobacterium tuberculosis: In Silico Prediction of Protein Epitopes and Ex Vivo Biological Evaluation of New Semi-Synthetic Glycoconjugates
Source: Molecules. 2017 Jun 29;22(7):1081. doi: 10.3390/molecules22071081 (PMC6152100; doi:10.3390/molecules22071081)
Supplement: Supplementary file 1 [file molecules-22-01081-s001.zip]

Archive with 2 entries (2 files):
- molecules-202013-supplymentary-final.pdf
- Molecules_SI_Supporting Information Table S5_Temporini 2017.xls
