# Supplementary material for: Glycosylation of Recombinant Antigenic Proteins from Mycobacterium tuberculosis: In Silico Prediction of Protein Epitopes and Ex Vivo Biological Evaluation of New Semi-Synthetic Glycoconjugates
Source: Molecules. 2017 Jun 29;22(7):1081. doi: 10.3390/molecules22071081 (PMC6152100; doi:10.3390/molecules22071081)
Supplement: Supplementary file 1 [file molecules-22-01081-s001.zip › Molecules_SI_Supporting Information Table S5_Temporini 2017.xls]

## Sheet: Whole prediction data
			NeutraCorpTM *						Discotope 2.0				ElliPro			EPCES		SEPPA
Chain ID	Residue ID	Residue Name	Surface Patch Sequencea	Number of Residues	Propensity Scoreb	Epitope probabilityc	Epitoped		Contact number	Propensity score	Discotope score	Predictione	Protusion Score	Continous epitopef	AA contributing to a discontinous epitope Patchg	Epitope probability score (%)h	Epitope	Epitope scorei	Epitope
A	2	SER	SER2 ARG3 PRO4 GLY5 PRO7 VAL8 PRO56 GLU59 TRP60 TYR62	10	10.5746	0.755327	No		5	-1.703	-2.083	Epitope	0.972	Yes	Yes	10	No	1.89	Yes
A	3	ARG	SER2 ARG3 PRO4 GLY5 PRO7 VAL8 PRO56 GLU59 TRP60 TYR62	10	10.5746	0.755327	No		7	-2.418	-2.945	Epitope	0.817	Yes	Yes	26	No	1.63	No
A	4	PRO	SER2 ARG3 PRO4 GLY5 PRO7 VAL8 GLU59	7	8.12317	0.828895	Yes		0	-0.075	-0.067	Epitope	0.982	Yes	Yes	15	No	1.95	Yes
A	5	GLY	SER2 ARG3 PRO4 GLY5 PRO7 VAL8 GLU59 TYR62	8	8.76532	0.782618	No		3	-1.066	-1.289	Epitope	0.982	Yes	Yes	9	No	1.93	Yes
A	6	LEU	No significative surface patch respect the core residue	null	null		Not applicable		25	-3.804	-6.242	Epitope	0.856	Yes	Yes	19	No	1.78	No
A	7	PRO	SER2 ARG3 PRO4 GLY5 PRO7 VAL8 GLU9 TYR10 SER28 TYR62 GLN63	11	11.8776	0.771273	No		14	-4.259	-5.379	Epitope	0.817	Yes	Yes	37	No	1.77	No
A	8	VAL	ARG3 PRO4 GLY5 PRO7 VAL8 GLU9 TYR10 SER28 GLU59 TYR62 ARG113	11	11.9081	0.773251	No		23	-6.717	-8.589		0.577	Yes	Yes	17	No	1.71	No
A	9	GLU	PRO7 VAL8 GLU9 TYR10 GLN12 SER28 TRP108 ARG113	8	8.02582	0.716591	No		18	-5	-6.495	Epitope	0.711	Yes	Yes	15	No	1.66	No
A	10	TYR	PRO7 VAL8 GLU9 TYR10 GLN12 LYS23 ASP47 TYR48 TRP108 ARG113	10	10.2819	0.734421	No		9	-4.976	-5.439	Epitope	0.62	Yes	Yes	36	No	1.70	No
A	11	LEU	No significative surface patch respect the core residue	null	null		Not applicable		28	-5.22	-7.839		0.546	Yes	Yes	0	No	1.70	No
A	12	GLN	GLU9 TYR10 GLN12 PRO14 ARG20 ASP21 LYS23 TRP108 ARG113	9	10.3385	0.820519	Yes		3	-4.933	-4.711	Epitope	0.736	Yes	Yes	20	No	1.81	Yes
A	13	VAL	No significative surface patch respect the core residue	null	null		Not applicable		32	-7.925	-10.693		0.451	Yes		0	No	0.00	No
A	14	PRO	GLN12 PRO14 PRO16 SER17 GLY19 ARG20 ASP21 LYS23 GLN107 TRP108	10	12.2794	0.877102	Yes		6	-4.811	-4.948	Epitope	0.736	Yes	Yes	21	No	1.88	Yes
A	15	SER	No significative surface patch respect the core residue	null	null		Not applicable		27	-6.492	-8.85		0.62	Yes	Yes	0	No	1.97	Yes
A	16	PRO	PRO14 PRO16 SER17 GLY19 ARG20 ASP21 THR94 LYS96 THR99 GLN107	10	12.3799	0.884279	Yes		8	-3.18	-3.734	Epitope	0.817	Yes	Yes	53	No	1.86	Yes
A	17	SER	PRO14 PRO16 SER17 GLY19 ARG20 ASP81 THR94 LYS96 THR99 SER103	10	12.0442	0.860303	Yes		20	-5.039	-6.759	Epitope	0.662	Yes	Yes	31	No	1.96	Yes
A	18	MET	No significative surface patch respect the core residue	null	null		Not applicable		33	-5.566	-8.721		0.5	Yes	Yes	0	No	1.85	Yes
A	19	GLY	PRO14 PRO16 SER17 GLY19 ARG20 ASP21 GLN93 THR94 LYS96	9	11.3927	0.90418	Yes		10	-2.661	-3.505	Epitope	0.908	Yes	Yes	18	No	2.06	Yes
A	20	ARG	GLN12 PRO14 PRO16 SER17 GLY19 ARG20 ASP21 LYS23 GLN93 THR94	10	12.7956	0.913969	Yes		16	-3.272	-4.735	Epitope	0.62	Yes	Yes	17	No	1.99	Yes
A	21	ASP	GLN12 PRO14 PRO16 GLY19 ARG20 ASP21 LYS23 TRP108	8	9.8093	0.87583	Yes		9	-5.214	-5.649	Epitope	0.768	Yes	Yes	30	No	2.01	Yes
A	22	ILE	No significative surface patch respect the core residue	null	null		Not applicable		40	-10.085	-13.525		0.282	Yes		0	No	1.83	Yes
A	23	LYS	GLU9 TYR10 GLN12 PRO14 ARG20 ASP21 LYS23 GLN45 ASP46 ASP47 TYR48	11	13.1907	0.85654	Yes		15	-9.207	-9.873		0.5	Yes	Yes	32	No	1.83	Yes
A	24	VAL	No significative surface patch respect the core residue	null	null		Not applicable		32	-11.872	-14.187		0.232			0	No	0.00	No
A	25	GLN	No significative surface patch respect the core residue	null	null		Not applicable		25	-10.892	-12.514		0.282			25	No	1.59	No
A	26	PHE	No significative surface patch respect the core residue	null	null		Not applicable		25	-11.744	-13.268		0.419			0	No	1.60	No
A	27	GLN	No significative surface patch respect the core residue	null	null		Not applicable		25	-11.335	-12.907		0.5	Yes	Yes	0	No	0.00	No
A	28	SER	PRO7 VAL8 GLU9 SER28 ASN31 ASN32 TYR62 GLN63 ARG113 ALA114 LYS116	11	12.3065	0.799122	Yes		16	-10.078	-10.759		0.62	Yes	Yes	52	No	1.78	No
A	29	GLY	No significative surface patch respect the core residue	null	null		Not applicable		31	-10.629	-12.972		0.711	Yes	Yes	72	No	1.73	No
A	30	GLY	No significative surface patch respect the core residue	null	null		Not applicable		9	-7.419	-7.601	Epitope	0.817	Yes	Yes	51	No	1.79	No
A	31	ASN	SER28 ASN31 ASN32 SER110 ARG113 ALA114 LYS116	7	8.18872	0.835584	Yes		0	-6.178	-5.468	Epitope	0.944	Yes	Yes	79	No	1.87	Yes
A	32	ASN	SER28 ASN31 ASN32 SER110 ARG113 ALA114 LYS116 PRO117 THR118	9	10.5141	0.834454	Yes		3	-7.844	-7.287	Epitope	0.908	Yes	Yes	51	No	1.87	Yes
A	33	SER	No significative surface patch respect the core residue	null	null		Not applicable		26	-10.046	-11.881		0.577	Yes	Yes	0	No	1.71	No
A	34	PRO	No significative surface patch respect the core residue	null	null		Not applicable		28	-16.369	-17.707		0.419	Yes	Yes	40	No	1.69	No
A	35	ALA	No significative surface patch respect the core residue	null	null		Not applicable		36	-18.006	-20.075		0.176			0	No	0.00	No
A	36	VAL	No significative surface patch respect the core residue	null	null		Not applicable		41	-22.003	-24.188		0.109			0	No	0.00	No
A	37	TYR	No significative surface patch respect the core residue	null	null		Not applicable		45	-21.159	-23.901		0.067			0	No	1.53	No
A	38	LEU	No significative surface patch respect the core residue	null	null		Not applicable		35	-23.701	-25		0.042			0	No	0.00	No
A	39	LEU	No significative surface patch respect the core residue	null	null		Not applicable		38	-25.033	-26.524		0.004			0	No	0.00	No
A	40	ASP	No significative surface patch respect the core residue	null	null		Not applicable		29	-24.881	-25.355		0.049			17	No	1.70	No
A	41	GLY	No significative surface patch respect the core residue	null	null		Not applicable		24	-23.736	-23.767		0.06			29	No	1.85	Yes
A	42	LEU	No significative surface patch respect the core residue	null	null		Not applicable		27	-21.211	-21.877		0.123			18	No	1.65	No
A	43	ARG	ARG43 GLN45 ASP46 ILE53 GLN75 ASP170 TRP264	7	7.89342	0.805451	Yes		10	-17.166	-16.342		0.313			32	No	1.79	No
A	44	ALA	No significative surface patch respect the core residue	null	null		Not applicable		34	-18.558	-20.334		0.176			0	No	1.96	Yes
A	45	GLN	TYR10 LYS23 ARG43 GLN45 ASP46 ASP47 TYR48 ILE53 GLN75	9	10.0974	0.801382	Yes		9	-12.405	-12.013		0.387		Yes	44	No	2.01	Yes
A	46	ASP	TYR10 ARG20 LYS23 ARG43 GLN45 ASP46 ASP47 TYR48 ILE53 GLN75 GLN93	11	12.8028	0.83135	Yes		11	-9.489	-9.663		0.451		Yes	34	No	2.08	Yes
A	47	ASP	TYR10 GLN12 LYS23 GLN45 ASP46 ASP47 TYR48 ILE53	8	8.79493	0.785261	No		2	-6.34	-5.841	Epitope	0.577		Yes	54	No	1.99	Yes
A	48	TYR	TYR10 LYS23 GLN45 ASP46 ASP47 TYR48 ILE53 ASN54	8	8.52737	0.761372	No		12	-10.243	-10.445		0.546		Yes	68	No	1.86	Yes
A	49	ASN	No significative surface patch respect the core residue	null	null		Not applicable		36	-16.271	-18.54		0.109			0	No	0.00	No
A	50	GLY	No significative surface patch respect the core residue	null	null		Not applicable		26	-17.812	-18.753		0.155			44	No	1.69	No
A	51	TRP	No significative surface patch respect the core residue	null	null		Not applicable		35	-18.459	-20.362		0.074			0	No	0.00	No
A	52	ASP	No significative surface patch respect the core residue	null	null		Not applicable		26	-14.046	-15.421		0.342			49	No	1.62	No
A	53	ILE	ARG3 GLN45 ASP47 TYR48 ILE53 ASN54 PRO56 TRP264	8	8.31581	0.742483	No		18	-10.118	-11.024		0.451			50	No	1.64	No
A	54	ASN	ARG3 TYR48 ILE53 ASN54 PRO56 TRP60 TRP264 GLU265	8	7.29179	0.651052	No		28	-9.983	-12.055		0.342			92	Yes	1.62	No
A	55	THR	No significative surface patch respect the core residue	null	null		Not applicable		32	-10.947	-13.368		0.254			45	No	1.58	No
A	56	PRO	SER2 ARG3 VAL8 ILE53 ASN54 PRO56 GLU59 TRP60 TYR62 ASN272	10	9.62692	0.687637	No		11	-9.084	-9.304		0.546		Yes	39	No	1.62	No
A	57	ALA	No significative surface patch respect the core residue	null	null		Not applicable		37	-15.572	-18.036		0.282			0	No	0.00	No
A	58	PHE	No significative surface patch respect the core residue	null	null		Not applicable		24	-11.845	-13.243		0.387			0	No	1.58	No
A	59	GLU	SER2 ARG3 PRO4 GLY5 PRO7 VAL8 PRO56 GLU59 TRP60 TYR62 GLN63 LYS275	12	13.3683	0.795731	Yes		12	-7.309	-7.849		0.768		Yes	43	No	1.73	No
A	60	TRP	SER2 ARG3 PRO56 GLU59 TRP60 TYR62 GLN63 ASN272 LYS275	9	9.94828	0.789546	No		24	-11.356	-12.81		0.451			34	No	1.57	No
A	61	TYR	No significative surface patch respect the core residue	null	null		Not applicable		41	-13.155	-16.358		0.313			0	No	0.00	No
A	62	TYR	SER2 PRO7 VAL8 SER28 PRO56 GLU59 TRP60 TYR62 GLN63 LYS275 GLN279	11	11.9224	0.774183	No		16	-7.87	-8.805		0.856	Yes		41	No	1.74	No
A	63	GLN	PRO7 SER28 GLU59 TRP60 TYR62 GLN63 LYS275 GLN279 GLY285	9	10.1887	0.808629	Yes		5	-6.356	-6.2	Epitope	0.926	Yes		70	No	1.79	No
A	64	SER	No significative surface patch respect the core residue	null	null		Not applicable		29	-10.114	-12.286		0.62	Yes	Yes	0	No	1.73	No
A	65	GLY	No significative surface patch respect the core residue	null	null		Not applicable		13	-9.549	-9.946		0.62	Yes	Yes	64	No	1.75	No
A	66	LEU	No significative surface patch respect the core residue	null	null		Not applicable		33	-15.172	-17.222		0.342	Yes	Yes	0	No	0.00	No
A	67	SER	No significative surface patch respect the core residue	null	null		Not applicable		33	-15.193	-17.24		0.282			0	No	0.00	No
A	68	ILE	No significative surface patch respect the core residue	null	null		Not applicable		29	-17.742	-19.037		0.176			0	No	0.00	No
A	69	VAL	No significative surface patch respect the core residue	null	null		Not applicable		40	-17.096	-19.73		0.141			0	No	0.00	No
A	70	MET	No significative surface patch respect the core residue	null	null		Not applicable		31	-17.068	-18.671		0.123			0	No	0.00	No
A	71	PRO	No significative surface patch respect the core residue	null	null		Not applicable		44	-17.166	-20.252		0.092		Yes	0	No	0.00	No
A	72	VAL	No significative surface patch respect the core residue	null	null		Not applicable		23	-13.88	-14.929		0.254			0	No	1.74	No
A	73	GLY	No significative surface patch respect the core residue	null	null		Not applicable		31	-14.077	-16.023		0.141			11	No	1.95	Yes
A	74	GLY	No significative surface patch respect the core residue	null	null		Not applicable		38	-16.871	-19.301		0.123			0	No	1.88	Yes
A	75	GLN	ARG20 ARG43 GLN45 ASP46 GLN75 GLN93	6	8.10401	0.964763	Yes		23	-17.01	-17.698		0.282		Yes	17	No	1.82	Yes
A	76	SER	No significative surface patch respect the core residue	null	null		Not applicable		30	-17.251	-18.717		0.176		Yes	0	No	0.00	No
A	77	SER	No significative surface patch respect the core residue	null	null		Not applicable		33	-17.449	-19.238		0.099			0	No	0.00	No
A	78	PHE	No significative surface patch respect the core residue	null	null		Not applicable		41	-19.782	-22.222		0.074			5	No	1.67	No
A	79	TYR	No significative surface patch respect the core residue	null	null		Not applicable		43	-19.942	-22.594		0.032			0	No	1.71	No
A	80	SER	No significative surface patch respect the core residue	null	null		Not applicable		35	-14.783	-17.108		0.155			6	No	1.66	No
A	81	ASP	SER17 ASP81 TYR83 SER84 THR94 LYS96 THR99 ARG190	8	8.73474	0.779888	No		16	-10.134	-10.809		0.342			13	No	1.72	No
A	82	TRP	No significative surface patch respect the core residue	null	null		Not applicable		27	-7.223	-9.497		0.342	Yes	Yes	0	No	1.82	Yes
A	83	TYR	ASP81 TYR83 SER84 PRO85 THR94 LYS96 ALA177 PRO182	8	9.14438	0.816462	Yes		17	-4.49	-5.929	Epitope	0.736	Yes		20	No	1.78	No
A	84	SER	ASP81 TYR83 SER84 PRO85 CYS92 GLN93 THR94 LYS96 LYS175 ALA177	10	11.5841	0.827438	Yes		13	-4.833	-5.772	Epitope	0.817	Yes	Yes	7	No	2.07	Yes
A	85	PRO	ARG20 TYR83 SER84 PRO85 CYS92 GLN93 THR94 LYS96 LYS175 ALA177	10	11.5963	0.828304	Yes		8	-5.514	-5.8	Epitope	0.856	Yes	Yes	9	No	2.14	Yes
A	86	ALA	No significative surface patch respect the core residue	null	null		Not applicable		26	-8.592	-10.594		0.62	Yes	Yes	0	No	0.00	No
A	87	CYS	No significative surface patch respect the core residue	null	null		Not applicable		6	-6.523	-6.463	Epitope	0.884	Yes	Yes	97	Yes	2.13	Yes
A	88	GLY	No significative surface patch respect the core residue	null	null		Not applicable		28	-6.782	-9.222		0.884	Yes	Yes	94	Yes	2.39	Yes
A	89	LYS	GLN75 LYS89 ALA90 CYS92 GLN93 LYS175	6	7.6619	0.91213	Yes		12	-5.067	-5.864	Epitope	0.944	Yes	Yes	91	Yes	2.48	Yes
A	90	ALA	ASP46 GLN75 LYS89 ALA90 CYS92 GLN93	6	7.56146	0.900173	Yes		13	-4.353	-5.347	Epitope	0.965	Yes	Yes	96	Yes	2.68	Yes
A	91	GLY	No significative surface patch respect the core residue	null	null		Not applicable		4	-4.138	-4.122	Epitope	0.908	Yes	Yes	92	Yes	2.49	Yes
A	92	CYS	ARG20 SER84 PRO85 LYS89 ALA90 CYS92 GLN93 THR94 LYS175	9	10.9541	0.869373	Yes		10	-6.587	-6.979	Epitope	0.926	Yes	Yes	89	Yes	2.35	Yes
A	93	GLN	SER17 GLY19 ARG20 ASP46 SER84 PRO85 ALA90 CYS92 GLN93 THR94 LYS96	11	13.1963	0.8569	Yes		25	-6.188	-8.352		0.662	Yes	Yes	88	Yes	2.13	Yes
A	94	THR	PRO16 SER17 GLY19 ARG20 ASP81 TYR83 SER84 PRO85 CYS92 GLN93 THR94 LYS96	12	14.0863	0.838468	Yes		13	-6.071	-6.868	Epitope	0.662	Yes	Yes	18	No	1.99	Yes
A	95	TYR	No significative surface patch respect the core residue	null	null		Not applicable		33	-10.639	-13.21		0.282	Yes	Yes	0	No	1.83	Yes
A	96	LYS	PRO16 SER17 GLY19 ARG20 ASP81 TYR83 SER84 PRO85 GLN93 THR94 LYS96 THR99 SER103	13	15.1565	0.832776	Yes		16	-9.896	-10.598		0.419			14	No	1.75	No
A	97	TRP	No significative surface patch respect the core residue	null	null		Not applicable		40	-14.296	-17.252		0.123			0	No	0.00	No
A	98	GLU	No significative surface patch respect the core residue	null	null		Not applicable		23	-14.019	-15.052		0.176			16	No	1.64	No
A	99	THR	PRO16 SER17 ASP81 LYS96 THR99 SER103 HIS139 ARG190	8	9.26729	0.827437	Yes		15	-9.21	-9.876		0.5		Yes	28	No	1.73	No
A	100	PHE	No significative surface patch respect the core residue	null	null		Not applicable		32	-11.406	-13.774		0.232			0	No	0.00	No
A	101	LEU	No significative surface patch respect the core residue	null	null		Not applicable		45	-17.59	-20.742		0.099			0	No	0.00	No
A	102	THR	No significative surface patch respect the core residue	null	null		Not applicable		21	-11.727	-12.794		0.176			34	No	1.67	No
A	103	SER	PRO16 SER17 LYS96 THR99 SER103 GLN107 TRP108 SER110 PRO117 HIS139	10	10.9539	0.782418	No		10	-7.402	-7.701		0.5		Yes	37	No	1.73	No
A	104	GLU	No significative surface patch respect the core residue	null	null		Not applicable		25	-8.187	-10.121		0.5		Yes	39	No	1.78	No
A	105	LEU	No significative surface patch respect the core residue	null	null		Not applicable		38	-12.188	-15.156		0.254			0	No	0.00	No
A	106	PRO	No significative surface patch respect the core residue	null	null		Not applicable		25	-11.456	-13.014		0.387			21	No	1.71	No
A	107	GLN	THR99 SER103 GLN107 TRP108 SER110 ALA111 ASN112 ARG113 ALA114 LYS116 PRO117 THR118	12	13.3303	0.793472	No		10	-9.002	-9.117		0.736	Yes	Yes	42	No	1.80	Yes
A	108	TRP	GLN12 PRO14 PRO16 SER103 GLN107 TRP108 SER110 ALA111 ASN112 ARG113 ALA114 PRO117	12	14.0442	0.835967	Yes		24	-7.501	-9.398		0.662	Yes	Yes	43	No	1.78	No
A	109	LEU	No significative surface patch respect the core residue	null	null		Not applicable		38	-10.534	-13.692		0.451	Yes		0	No	0.00	No
A	110	SER	ASN31 ASN32 SER103 GLN107 TRP108 SER110 ALA111 ASN112 ARG113 ALA114 LYS116 PRO117 THR118	13	14.6138	0.802954	Yes		16	-8.933	-9.746		0.768	Yes	Yes	56	No	1.84	Yes
A	111	ALA	GLN107 TRP108 SER110 ALA111 ASN112 ARG113 ALA114 PRO117	8	8.89781	0.794448	No		9	-5.207	-5.643	Epitope	0.926	Yes	Yes	52	No	1.83	Yes
A	112	ASN	GLU9 GLN107 TRP108 SER110 ALA111 ASN112 ARG113 ALA114	8	8.75779	0.781945	No		17	-5.005	-6.385	Epitope	0.884	Yes	Yes	39	No	1.85	Yes
A	113	ARG	GLU9 SER28 ASN31 ASN32 GLN107 TRP108 SER110 ALA111 ASN112 ARG113 ALA114 LYS116	12	13.4865	0.802768	Yes		31	-6.735	-9.525		0.768	Yes	Yes	31	No	1.78	No
A	114	ALA	SER28 ASN31 ASN32 GLN107 TRP108 SER110 ALA111 ASN112 ARG113 ALA114 LYS116 PRO117	12	13.6265	0.811103	Yes		7	-8.673	-8.481		0.817	Yes	Yes	37	No	1.83	Yes
A	115	VAL	No significative surface patch respect the core residue	null	null		Not applicable		34	-10.81	-13.477		0.419	Yes	Yes	19	No	1.75	No
A	116	LYS	ASN31 ASN32 GLN107 SER110 ALA111 ARG113 ALA114 LYS116 PRO117 THR118	10	11.9401	0.852863	Yes		23	-10.749	-12.158		0.577	Yes	Yes	48	No	1.71	No
A	117	PRO	ASN32 SER103 GLN107 TRP108 SER110 ALA111 ALA114 LYS116 PRO117 THR118 GLN141	11	12.4435	0.80802	Yes		14	-11.396	-11.696		0.546	Yes	Yes	38	No	1.70	No
A	118	THR	SER110 LYS116 PRO117 THR118 HIS139 GLN141 ILE144	7	7.74344	0.790147	No		2	-13.082	-11.808		0.662	Yes	Yes	51	No	1.70	No
A	119	GLY	No significative surface patch respect the core residue	null	null		Not applicable		16	-15.888	-15.901		0.342	Yes	Yes	43	No	1.66	No
A	120	SER	No significative surface patch respect the core residue	null	null		Not applicable		37	-19.277	-21.315		0.176			0	No	0.00	No
A	121	ALA	No significative surface patch respect the core residue	null	null		Not applicable		36	-22.586	-24.129		0.074			0	No	0.00	No
A	122	ALA	No significative surface patch respect the core residue	null	null		Not applicable		41	-23.773	-25.754		0.018			0	No	0.00	No
A	123	ILE	No significative surface patch respect the core residue	null	null		Not applicable		39	-25.757	-27.28		0.032			0	No	0.00	No
A	124	GLY	No significative surface patch respect the core residue	null	null		Not applicable		36	-26.141	-27.275		0.007			0	No	0.00	No
A	125	LEU	No significative surface patch respect the core residue	null	null		Not applicable		33	-24.646	-25.606		0.018			0	No	1.56	No
A	126	SER	No significative surface patch respect the core residue	null	null		Not applicable		30	-23.206	-23.987		0.049			7	No	1.60	No
A	127	MET	No significative surface patch respect the core residue	null	null		Not applicable		33	-23.857	-24.908		0.032			0	No	1.60	No
A	128	ALA	No significative surface patch respect the core residue	null	null		Not applicable		35	-24.869	-26.034		0			0	No	0.00	No
A	129	GLY	No significative surface patch respect the core residue	null	null		Not applicable		32	-24.578	-25.432		0.011			0	No	0.00	No
A	130	SER	No significative surface patch respect the core residue	null	null		Not applicable		33	-22.425	-23.641		0.042			18	No	1.58	No
A	131	SER	No significative surface patch respect the core residue	null	null		Not applicable		35	-23.686	-24.987		0.014			6	No	1.58	No
A	132	ALA	No significative surface patch respect the core residue	null	null		Not applicable		39	-25.811	-27.328		0.018			0	No	0.00	No
A	133	MET	No significative surface patch respect the core residue	null	null		Not applicable		41	-23.345	-25.375		0.092			0	No	0.00	No
A	134	ILE	No significative surface patch respect the core residue	null	null		Not applicable		33	-19.989	-21.485		0.109			4	No	1.50	No
A	135	LEU	No significative surface patch respect the core residue	null	null		Not applicable		43	-18.809	-21.591		0.074			11	No	1.59	No
A	136	ALA	No significative surface patch respect the core residue	null	null		Not applicable		43	-20.057	-22.696		0.176			0	No	0.00	No
A	137	ALA	No significative surface patch respect the core residue	null	null		Not applicable		26	-15.323	-16.551		0.313			0	No	1.71	No
A	138	TYR	TYR138 HIS139 GLN141 ARG190 LYS199 ASN203	6	6.69747	0.797317	Yes		22	-11.263	-12.497		0.342			21	No	1.57	No
A	139	HIS	THR118 TYR138 HIS139 GLN141 ILE144 ARG190 LYS199 ASN203	8	8.41803	0.75161	No		29	-13.829	-15.573		0.282			27	No	1.64	No
A	140	PRO	No significative surface patch respect the core residue	null	null		Not applicable		15	-14.05	-14.159		0.451		Yes	21	No	1.74	No
A	141	GLN	LYS116 PRO117 THR118 TYR138 HIS139 GLN141 ILE144 ASN203	8	8.4537	0.754794	No		7	-11.089	-10.618		0.662			27	No	1.68	No
A	142	GLN	No significative surface patch respect the core residue	null	null		Not applicable		27	-14.807	-16.209		0.232			25	No	1.59	No
A	143	PHE	No significative surface patch respect the core residue	null	null		Not applicable		37	-19.784	-21.764		0.109			0	No	0.00	No
A	144	ILE	LYS116 THR118 HIS139 GLN141 ILE144 ASN203 ASN204 ARG206 ASN251 SER281	10	11.1138	0.793842	No		16	-18.336	-18.067		0.387			28	No	1.69	No
A	145	TYR	No significative surface patch respect the core residue	null	null		Not applicable		30	-21.525	-22.5		0.141			0	No	0.00	No
A	146	ALA	No significative surface patch respect the core residue	null	null		Not applicable		39	-24.342	-26.027		0.067			0	No	0.00	No
A	147	GLY	No significative surface patch respect the core residue	null	null		Not applicable		33	-25.255	-26.146		0.018			0	No	0.00	No
A	148	SER	No significative surface patch respect the core residue	null	null		Not applicable		42	-25.098	-27.042		0.049			0	No	0.00	No
A	149	LEU	No significative surface patch respect the core residue	null	null		Not applicable		30	-23.22	-24		0.06			0	No	0.00	No
A	150	SER	No significative surface patch respect the core residue	null	null		Not applicable		34	-21.518	-22.953		0.099			0	No	0.00	No
A	151	ALA	No significative surface patch respect the core residue	null	null		Not applicable		40	-21.604	-23.719		0.074			0	No	0.00	No
A	152	LEU	No significative surface patch respect the core residue	null	null		Not applicable		25	-18.246	-19.023		0.155			16	No	1.53	No
A	153	LEU	No significative surface patch respect the core residue	null	null		Not applicable		38	-17.95	-20.255		0.141			0	No	0.00	No
A	154	ASP	No significative surface patch respect the core residue	null	null		Not applicable		16	-12.663	-13.046		0.342		Yes	89	Yes	1.61	No
A	155	PRO	No significative surface patch respect the core residue	null	null		Not applicable		40	-15.123	-17.984		0.254	Yes	Yes	0	No	0.00	No
A	156	SER	No significative surface patch respect the core residue	null	null		Not applicable		19	-9.399	-10.503		0.546	Yes	Yes	0	No	1.68	No
A	157	GLN	GLN157 GLY158 MET159 SER162 LEU163 SER183 GLU189 GLN195 LYS239	9	10.1861	0.808417	Yes		15	-7.769	-8.6		0.662	Yes	Yes	95	Yes	1.69	No
A	158	GLY	GLN157 GLY158 MET159 SER162 LEU163 SER183 PHE232 LYS239	8	8.06067	0.719702	No		9	-4.623	-5.126	Epitope	0.768	Yes	Yes	99.99	Yes	1.75	No
A	159	MET	GLN157 GLY158 MET159 SER162 LEU163 LEU166 SER183 PHE232	8	7.24973	0.647298	No		7	-5.775	-5.916	Epitope	0.768	Yes	Yes	96	Yes	1.73	No
A	160	GLY	No significative surface patch respect the core residue	null	null		Not applicable		30	-10.802	-13.01		0.419	Yes		31	No	1.70	No
A	161	PRO	No significative surface patch respect the core residue	null	null		Not applicable		18	-8.935	-9.977		0.546	Yes	Yes	28	No	1.85	Yes
A	162	SER	GLN157 GLY158 MET159 SER162 LEU163 LEU166 PRO182 SER183 PHE232	9	8.58788	0.681578	No		4	-8	-7.54	Epitope	0.711	Yes	Yes	41	No	1.83	Yes
A	163	LEU	GLN157 GLY158 MET159 SER162 LEU163 LEU166 PHE232	7	6.1825	0.630867	No		20	-11.309	-12.308		0.5	Yes	Yes	4	No	1.73	No
A	164	ILE	No significative surface patch respect the core residue	null	null		Not applicable		37	-14.132	-16.762		0.232	Yes		15	No	1.81	Yes
A	165	GLY	No significative surface patch respect the core residue	null	null		Not applicable		18	-10.485	-11.349		0.546	Yes	Yes	29	No	1.89	Yes
A	166	LEU	MET159 SER162 LEU163 LEU166 ASP170 LYS175	6	5.70977	0.679735	No		7	-10.469	-10.07		0.662	Yes	Yes	14	No	2.01	Yes
A	167	ALA	No significative surface patch respect the core residue	null	null		Not applicable		29	-13.123	-14.949		0.342			16	No	1.87	Yes
A	168	MET	No significative surface patch respect the core residue	null	null		Not applicable		31	-12.616	-14.73		0.313			0	No	0.00	No
A	169	GLY	No significative surface patch respect the core residue	null	null		Not applicable		7	-9.705	-9.394		0.662	Yes	Yes	24	No	2.04	Yes
A	170	ASP	ARG43 GLN75 LYS89 LEU163 LEU166 ASP170	6	6.54626	0.779316	No		11	-10.11	-10.213		0.662	Yes	Yes	24	No	1.96	Yes
A	171	ALA	No significative surface patch respect the core residue	null	null		Not applicable		23	-12.572	-13.771		0.387	Yes		0	No	0.00	No
A	172	GLY	No significative surface patch respect the core residue	null	null		Not applicable		31	-10.725	-13.057		0.662	Yes	Yes	32	No	2.16	Yes
A	173	GLY	No significative surface patch respect the core residue	null	null		Not applicable		6	-8.698	-8.388		0.736	Yes	Yes	0	No	2.21	Yes
A	174	TYR	No significative surface patch respect the core residue	null	null		Not applicable		37	-9.58	-12.733		0.5	Yes	Yes	86	Yes	1.91	Yes
A	175	LYS	SER84 PRO85 LYS89 LEU166 ASP170 LYS175 ALA177	7	8.14749	0.831377	Yes		13	-9.186	-9.624		0.768	Yes	Yes	17	No	1.95	Yes
A	176	ALA	No significative surface patch respect the core residue	null	null		Not applicable		24	-9.457	-11.129		0.5	Yes	Yes	17	No	1.92	Yes
A	177	ALA	TYR83 SER84 PRO85 LYS175 ALA177 PRO182 SER183 SER184	8	9.00125	0.803683	Yes		1	-5.808	-5.255	Epitope	0.768	Yes	Yes	45	No	2.01	Yes
A	178	ASP	No significative surface patch respect the core residue	null	null		Not applicable		27	-6.101	-8.505		0.736	Yes	Yes	63	No	1.93	Yes
A	179	MET	No significative surface patch respect the core residue	null	null		Not applicable		34	-8.504	-11.436		0.313			0	No	0.00	No
A	180	TRP	No significative surface patch respect the core residue	null	null		Not applicable		30	-7.179	-9.803		0.313			2	No	1.82	Yes
A	181	GLY	No significative surface patch respect the core residue	null	null		Not applicable		10	-4.4	-5.044	Epitope	0.736	Yes		26	No	1.87	Yes
A	182	PRO	TYR83 LYS175 ALA177 PRO182 SER183 SER184 PRO186	7	7.93401	0.809593	Yes		1	-2.348	-2.193	Epitope	0.908	Yes	Yes	44	No	1.85	Yes
A	183	SER	TYR83 GLN157 GLY158 SER162 ALA177 PRO182 SER183 SER184 PRO186 GLU189	10	11.4868	0.820488	Yes		13	-3.061	-4.204	Epitope	0.817	Yes	Yes	41	No	1.83	Yes
A	184	SER	TYR83 PRO182 SER183 SER184 PRO186 GLU189	6	6.65104	0.79179	No		0	0.03	0.027	Epitope	0.965	Yes	Yes	48	No	1.87	Yes
A	185	ASP	No significative surface patch respect the core residue	null	null		Not applicable		16	-0.524	-2.304	Epitope	0.817	Yes	Yes	34	No	1.86	Yes
A	186	PRO	TYR83 TYR138 PRO182 SER183 SER184 PRO186 GLU189 ARG190 GLN195	9	9.99857	0.793537	No		1	-1.619	-1.547	Epitope	0.817	Yes	Yes	33	No	1.79	No
A	187	ALA	No significative surface patch respect the core residue	null	null		Not applicable		21	-5.701	-7.46	Epitope	0.451			1	No	1.76	No
A	188	TRP	No significative surface patch respect the core residue	null	null		Not applicable		21	-8.542	-9.975		0.451			0	No	1.71	No
A	189	GLU	TYR138 GLN157 SER183 SER184 PRO186 GLU189 ARG190 GLN195	8	9.42116	0.841175	Yes		7	-6.964	-6.968	Epitope	0.62		Yes	31	No	1.69	No
A	190	ARG	TYR83 TYR138 PRO186 GLU189 ARG190 GLN195 LYS199	7	7.91675	0.807831	Yes		19	-7.199	-8.556		0.342			25	No	1.63	No
A	191	ASN	No significative surface patch respect the core residue	null	null		Not applicable		32	-13.978	-16.05		0.176			1	No	1.61	No
A	192	ASP	No significative surface patch respect the core residue	null	null		Not applicable		26	-13.47	-14.911		0.282		Yes	0	No	0.00	No
A	193	PRO	No significative surface patch respect the core residue	null	null		Not applicable		47	-16.211	-19.751		0.155	Yes		0	No	0.00	No
A	194	THR	No significative surface patch respect the core residue	null	null		Not applicable		21	-13.08	-13.991		0.5	Yes	Yes	13	No	1.69	No
A	195	GLN	TYR138 GLN157 GLU189 ARG190 GLN195 PRO198 LYS199	7	8.67749	0.885458	Yes		19	-9.273	-10.391		0.62	Yes	Yes	87	Yes	1.68	No
A	196	GLN	No significative surface patch respect the core residue	null	null		Not applicable		30	-11.376	-13.518		0.419	Yes		18	No	1.67	No
A	197	ILE	No significative surface patch respect the core residue	null	null		Not applicable		23	-12.47	-13.681		0.546	Yes	Yes	14	No	1.77	No
A	198	PRO	GLN195 PRO198 LYS199 ALA202 ASN203 ASN204 ALA247 GLY248	8	9.85848	0.880221	Yes		5	-6.466	-6.297	Epitope	0.768	Yes	Yes	22	No	1.83	Yes
A	199	LYS	TYR138 HIS139 GLN195 PRO198 LYS199 ALA202 ASN203 ASN204 ALA247	9	10.0491	0.797545	Yes		23	-10.141	-11.62		0.577	Yes	Yes	31	No	1.75	No
A	200	LEU	No significative surface patch respect the core residue	null	null		Not applicable		40	-13.055	-16.154		0.342	Yes		0	No	0.00	No
A	201	VAL	No significative surface patch respect the core residue	null	null		Not applicable		16	-10.651	-11.266		0.817	Yes	Yes	25	No	1.89	Yes
A	202	ALA	PRO198 LYS199 ALA202 ASN203 ASN204 ALA247 GLY248 HIS250	8	9.27938	0.828516	Yes		12	-6.27	-6.929	Epitope	0.856	Yes	Yes	3	No	1.94	Yes
A	203	ASN	HIS139 GLN141 ILE144 PRO198 LYS199 ALA202 ASN203 ASN204 ARG206 HIS250 ASN251	11	12.3116	0.799452	Yes		27	-9.469	-11.485		0.62	Yes	Yes	44	No	1.82	Yes
A	204	ASN	ILE144 PRO198 LYS199 ALA202 ASN203 ASN204 ARG206 GLY248 HIS250 ASN251	10	11.3602	0.811444	Yes		4	-11.968	-11.051		0.711	Yes	Yes	43	No	1.79	No
A	205	THR	No significative surface patch respect the core residue	null	null		Not applicable		38	-17.024	-19.436		0.218	Yes		14	No	1.70	No
A	206	ARG	ILE144 ASN203 ASN204 ARG206 HIS250 ASN251 SER281	7	7.33285	0.74825	No		21	-18.215	-18.536		0.342			1	No	1.75	No
A	207	LEU	No significative surface patch respect the core residue	null	null		Not applicable		45	-20.161	-23.018		0.218			0	No	0.00	No
A	208	TRP	No significative surface patch respect the core residue	null	null		Not applicable		32	-21.023	-22.285		0.176			7	No	1.60	No
A	209	VAL	No significative surface patch respect the core residue	null	null		Not applicable		36	-21.497	-23.165		0.155			0	No	0.00	No
A	210	TYR	No significative surface patch respect the core residue	null	null		Not applicable		33	-19.742	-21.267		0.218			0	No	1.53	No
A	211	CYS	No significative surface patch respect the core residue	null	null		Not applicable		28	-17.749	-18.928		0.254			0	No	0.00	No
A	212	GLY	No significative surface patch respect the core residue	null	null		Not applicable		33	-12.685	-15.021		0.451	Yes	Yes	0	No	0.00	No
A	213	ASN	ASN213 THR215 PRO216 GLU227 PHE228 LEU229 ASN231 PHE232 ARG234 SER235 LEU238 ASN255 PHE256 PRO258 ASN259	15	14.3593	0.683778	No		8	-8.004	-8.003		0.768	Yes	Yes	93	Yes	1.86	Yes
A	214	GLY	No significative surface patch respect the core residue	null	null		Not applicable		16	-7.667	-8.625		0.768	Yes	Yes	86	Yes	1.88	Yes
A	215	THR	ASN213 THR215 PRO216 ASN217 GLU218 ALA222 ASN223 GLU227 PHE228 ASN231 ARG234 PRO258 ASN259	13	14.6049	0.802466	Yes		5	-4.694	-4.729	Epitope	0.972	Yes	Yes	95	Yes	1.92	Yes
A	216	PRO	ASN213 THR215 PRO216 ASN217 GLU218 LEU219 ALA222 ASN223 GLU227 PRO258 ASN259 GLU265	12	13.4694	0.801751	Yes		16	-3.689	-5.105	Epitope	0.944	Yes	Yes	99	Yes	1.99	Yes
A	217	ASN	ASN213 THR215 PRO216 ASN217 GLU218 LEU219 ALA222 GLU227 PRO258 ASN259 GLU265	11	12.3341	0.800914	Yes		10	-1.65	-2.61	Epitope	0.944	Yes	Yes	97	Yes	1.88	Yes
A	218	GLU	THR215 PRO216 ASN217 GLU218 LEU219 ALA222 ASN259 GLU265	8	8.66247	0.773435	No		0	-0.381	-0.337	Epitope	0.982	Yes	Yes	99.99	Yes	1.96	Yes
A	219	LEU	THR215 PRO216 ASN217 GLU218 LEU219 ALA222 ASN259 TRP264 GLU265 ALA269	10	10.2239	0.730278	No		24	-2.476	-4.951	Epitope	0.856	Yes	Yes	91	Yes	1.86	Yes
A	220	GLY	No significative surface patch respect the core residue	null	null		Not applicable		8	-1.941	-2.638	Epitope	0.884	Yes	Yes	4	No	1.85	Yes
A	221	GLY	No significative surface patch respect the core residue	null	null		Not applicable		28	-5.546	-8.128		0.817	Yes	Yes	45	No	1.85	Yes
A	222	ALA	THR215 PRO216 ASN217 GLU218 LEU219 ALA222 ASN223 ILE224 PRO225 GLU227 PHE228 GLU265	12	12.4077	0.738553	No		7	-2.934	-3.402	Epitope	0.972	Yes	Yes	66	No	1.93	Yes
A	223	ASN	PRO216 ALA222 ASN223 ILE224 PRO225 GLU227 PHE228 LEU229	8	7.88886	0.704362	No		8	-4.607	-4.997	Epitope	0.884	Yes	Yes	64	No	1.79	No
A	224	ILE	PRO216 ALA222 ASN223 ILE224 PRO225 GLU227 PHE228 LEU229 ASN231	9	9.0242	0.716206	No		0	-6.112	-5.409	Epitope	0.982	Yes	Yes	78	No	1.80	Yes
A	225	PRO	ARG43 ALA222 ASN223 ILE224 PRO225 GLU227 PHE228 LEU229 ASN231 PHE232	10	9.46415	0.676011	No		5	-7.632	-7.33	Epitope	0.736	Yes	Yes	57	No	1.70	No
A	226	ALA	No significative surface patch respect the core residue	null	null		Not applicable		20	-10.077	-11.218		0.577	Yes	Yes	35	No	1.70	No
A	227	GLU	ASN213 THR215 PRO216 ALA222 ASN223 ILE224 PRO225 GLU227 PHE228 LEU229 ASN231 PHE232	12	11.6224	0.69181	No		10	-8.383	-8.569		0.856	Yes	Yes	98	Yes	1.77	No
A	228	PHE	ASN213 THR215 PRO216 ASN223 ILE224 PRO225 GLU227 PHE228 LEU229 ASN231 PHE232 ARG234	12	11.8346	0.70444	No		5	-7.698	-7.388	Epitope	0.856	Yes	Yes	7	No	1.66	No
A	229	LEU	LEU163 ASN213 ASN223 ILE224 PRO225 GLU227 PHE228 LEU229 ASN231 PHE232 ARG234	11	10.0891	0.655134	No		27	-11.641	-13.408		0.342			32	No	1.63	No
A	230	GLU	No significative surface patch respect the core residue	null	null		Not applicable		32	-13.264	-15.418		0.313			0	No	0.00	No
A	231	ASN	ASN213 THR215 ILE224 PRO225 GLU227 PHE228 LEU229 ASN231 PHE232 ARG234 SER235 LEU238 ASN259	13	12.1435	0.667227	No		9	-10.389	-10.229		0.711			9	No	1.77	No
A	232	PHE	LEU163 ASN213 PRO225 GLU227 PHE228 LEU229 ASN231 PHE232 ARG234 SER235	10	9.28764	0.663403	No		21	-11.204	-12.33		0.5			45	No	1.65	No
A	233	VAL	No significative surface patch respect the core residue	null	null		Not applicable		39	-16.513	-19.099		0.218			25	No	1.60	No
A	234	ARG	ASN213 GLU227 PHE228 LEU229 ASN231 PHE232 ARG234 SER235 LEU238 LYS239 GLN241 ASN255 PHE256	13	12.3541	0.678799	No		19	-14.42	-14.947		0.577		Yes	22	No	1.66	No
A	235	SER	ASN213 LEU229 ASN231 PHE232 ARG234 SER235 LEU238 LYS239 GLN241 ASP242 PHE256	11	10.8354	0.703599	No		7	-9.845	-9.518		0.546		Yes	87	Yes	1.60	No
A	236	SER	No significative surface patch respect the core residue	null	null		Not applicable		31	-13.86	-15.831		0.282			0	No	1.66	No
A	237	ASN	No significative surface patch respect the core residue	null	null		Not applicable		34	-15.814	-17.905		0.254			0	No	0.00	No
A	238	LEU	ARG234 SER235 LEU238 LYS239 GLN241 ASP242 ASN245 PHE254 PHE256	9	9.12021	0.723827	No		12	-11.061	-11.169		0.62	Yes	Yes	18	No	1.73	No
A	239	LYS	ARG234 SER235 LEU238 LYS239 GLN241 ASP242 ASN245 ALA246 PHE254 PHE256	10	10.2105	0.729322	No		20	-9.543	-10.745		0.662	Yes	Yes	14	No	1.75	No
A	240	PHE	No significative surface patch respect the core residue	null	null		Not applicable		41	-14.135	-17.224		0.313	Yes		0	No	0.00	No
A	241	GLN	ARG234 SER235 LEU238 LYS239 GLN241 ASP242 ASN245 ALA246 ALA247 PHE254 ASN255 PHE256	12	12.4362	0.740247	No		19	-12.312	-13.081		0.662	Yes	Yes	6	No	1.76	No
A	242	ASP	SER235 LEU238 LYS239 GLN241 ASP242 ASN245 ALA246 ALA247 GLY248 PHE254 PHE256	11	11.2737	0.732058	No		7	-6.895	-6.907	Epitope	0.884	Yes	Yes	12	No	1.87	Yes
A	243	ALA	No significative surface patch respect the core residue	null	null		Not applicable		20	-8.09	-9.46		0.768	Yes	Yes	13	No	1.86	Yes
A	244	TYR	No significative surface patch respect the core residue	null	null		Not applicable		29	-9.522	-11.762		0.577	Yes	Yes	0	No	1.78	No
A	245	ASN	LEU238 LYS239 GLN241 ASP242 ASN245 ALA246 ALA247 GLY248 HIS250 ASN251 PHE254	11	11.69	0.759089	No		10	-7.587	-7.865		0.884	Yes	Yes	13	No	1.94	Yes
A	246	ALA	LYS239 GLN241 ASP242 ASN245 ALA246 ALA247 GLY248	7	8.67535	0.88524	Yes		9	-5.884	-6.242	Epitope	0.982	Yes	Yes	13	No	2.03	Yes
A	247	ALA	PRO198 ALA202 GLN241 ASP242 ASN245 ALA246 ALA247 GLY248 HIS250	9	10.5368	0.836254	Yes		22	-5.716	-7.589	Epitope	0.944	Yes	Yes	27	No	1.96	Yes
A	248	GLY	PRO198 ALA202 GLN241 ASP242 ASN245 ALA246 ALA247 GLY248 HIS250 ASN251	10	11.6721	0.833724	Yes		6	-5.6	-5.646	Epitope	0.944	Yes	Yes	29	No	2.02	Yes
A	249	GLY	No significative surface patch respect the core residue	null	null		Not applicable		31	-9.114	-11.631		0.856	Yes	Yes	0	No	1.96	Yes
A	250	HIS	ASN204 ARG206 ASN245 ALA247 GLY248 HIS250 ASN251 PHE254	8	8.37358	0.747641	No		2	-9.697	-8.812		0.908	Yes	Yes	25	No	1.90	Yes
A	251	ASN	ILE144 ASN203 ASN204 ARG206 ASN245 GLY248 HIS250 ASN251 PHE254 SER281	10	10.2192	0.729941	No		26	-14.356	-15.695		0.577	Yes	Yes	37	No	1.76	No
A	252	ALA	No significative surface patch respect the core residue	null	null		Not applicable		37	-15.63	-18.088		0.451			0	No	1.76	No
A	253	VAL	No significative surface patch respect the core residue	null	null		Not applicable		24	-16.502	-17.364		0.419			6	No	1.70	No
A	254	PHE	ARG206 LEU238 GLN241 ASN245 ASN251 PHE254 ASN255 PHE256	8	7.64251	0.682367	No		16	-15.42	-15.486		0.451			2	No	1.69	No
A	255	ASN	ARG234 LEU238 GLN241 PHE254 ASN255 PHE256 PRO258 ASN259 ALA273	9	8.93561	0.709176	No		30	-15.068	-16.785		0.387			5	No	1.59	No
A	256	PHE	ASN213 ARG234 LEU238 GLN241 PHE254 ASN255 PHE256 PRO258 ASN259	9	8.98065	0.71275	No		19	-11.676	-12.518		0.451	Yes	Yes	8	No	1.69	No
A	257	PRO	No significative surface patch respect the core residue	null	null		Not applicable		23	-6.642	-8.523		0.662	Yes	Yes	12	No	1.80	Yes
A	258	PRO	ASN213 THR215 PRO216 ASN217 ARG234 ASN255 PHE256 PRO258 ASN259	9	9.983	0.792302	No		0	-4.842	-4.286	Epitope	0.926	Yes	Yes	57	No	1.91	Yes
A	259	ASN	ASN213 THR215 PRO216 ASN217 GLU218 LEU219 GLU227 ARG234 PHE256 PRO258 ASN259	11	11.8238	0.767777	No		13	-5.242	-6.134	Epitope	0.768	Yes	Yes	98	Yes	1.81	Yes
A	260	GLY	No significative surface patch respect the core residue	null	null		Not applicable		25	-9.553	-11.329		0.577	Yes	Yes	0	No	0.00	No
A	261	THR	No significative surface patch respect the core residue	null	null		Not applicable		16	-11.229	-11.778		0.711	Yes	Yes	29	No	0.00	No
A	262	HIS	No significative surface patch respect the core residue	null	null		Not applicable		25	-13.592	-14.904		0.232	Yes	Yes	26	No	1.54	No
A	263	SER	No significative surface patch respect the core residue	null	null		Not applicable		23	-13.049	-14.194		0.387			14	No	1.64	No
A	264	TRP	ILE53 ASN54 TRP60 LEU219 ASN223 TRP264 GLU265 ALA269	8	6.81451	0.608438	No		16	-14.838	-14.971		0.176			32	No	1.57	No
A	265	GLU	ASN54 PRO56 TRP60 ASN217 GLU218 LEU219 ALA222 TRP264 GLU265 ALA269	10	9.70776	0.693411	No		15	-10.163	-10.719		0.577		Yes	34	No	1.66	No
A	266	TYR	No significative surface patch respect the core residue	null	null		Not applicable		35	-12.902	-15.444		0.5		Yes	0	No	1.67	No
A	267	TRP	No significative surface patch respect the core residue	null	null		Not applicable		34	-19.039	-20.76		0.123			3	No	1.58	No
A	268	GLY	No significative surface patch respect the core residue	null	null		Not applicable		18	-16.625	-16.783		0.254			15	No	1.62	No
A	269	ALA	PRO56 TRP60 LEU219 ASN255 TRP264 GLU265 ALA269 ASN272 ALA273 LYS275	10	9.90044	0.707174	No		21	-13.928	-14.742		0.387			94	Yes	1.67	No
A	270	GLN	No significative surface patch respect the core residue	null	null		Not applicable		34	-19.251	-20.947		0.232			3	No	1.58	No
A	271	LEU	No significative surface patch respect the core residue	null	null		Not applicable		39	-19.745	-21.96		0.155			0	No	0.00	No
A	272	ASN	PRO56 TRP60 GLU265 ALA269 ASN272 ALA273 LYS275 GLY276	8	8.98948	0.802632	Yes		12	-15.201	-14.833		0.451			99	Yes	1.62	No
A	273	ALA	TRP60 ASN255 ALA269 ASN272 ALA273 LYS275 GLY276	7	7.58855	0.774342	No		20	-14.294	-14.951		0.419			15	No	1.63	No
A	274	MET	No significative surface patch respect the core residue	null	null		Not applicable		37	-17.7	-19.919		0.176			0	No	0.00	No
A	275	LYS	TRP60 ALA269 ASN272 ALA273 LYS275 GLY276 GLN279 SER280 SER281	9	9.99058	0.792903	No		20	-15.384	-15.915		0.451			9	No	1.59	No
A	276	GLY	ARG206 ASN272 ALA273 LYS275 GLY276 GLN279 SER280 SER281 GLY283 GLY285	10	12.2824	0.877312	Yes		2	-12.279	-11.097		0.577		Yes	26	No	1.77	No
A	277	ASP	No significative surface patch respect the core residue	null	null		Not applicable		23	-14.925	-15.854		0.419			14	No	1.74	No
A	278	LEU	No significative surface patch respect the core residue	null	null		Not applicable		34	-18.119	-19.945		0.254			0	No	0.00	No
A	279	GLN	ILE144 LYS275 GLY276 GLN279 SER280 SER281 GLY283 GLY285	8	9.48756	0.847104	Yes		16	-14.742	-14.887		0.62		Yes	88	Yes	1.69	No
A	280	SER	ILE144 ARG206 LYS275 GLY276 GLN279 SER280 SER281 GLY283 GLY285	9	10.79	0.856353	Yes		10	-11.497	-11.324		0.711		Yes	41	No	1.74	No
A	281	SER	LYS116 ILE144 ARG206 ASN251 LYS275 GLY276 GLN279 SER280 SER281 GLY283	10	12.0408	0.860058	Yes		31	-15.398	-17.192		0.5		Yes	48	No	1.66	No
A	282	LEU	No significative surface patch respect the core residue	null	null		Not applicable		38	-15.195	-17.817		0.387			0	No	1.65	No
A	283	GLY	ASN32 LYS116 ILE144 GLY276 GLN279 SER280 SER281 GLY283 GLY285	9	10.6229	0.843087	Yes		13	-11.396	-11.581		0.736		Yes	72	No	1.83	Yes
A	284	ALA	No significative surface patch respect the core residue	null	null		Not applicable		24	-9.939	-11.556		0.768		Yes	0	No	1.84	Yes
A	285	GLY	GLN63 GLY276 GLN279 SER280 GLY283 GLY285	6	7.69911	0.916561	Yes		6	-6.516	-6.457	Epitope	0.926		Yes	64	No	1.90	Yes
Notes
*	NeutracorpTM is a software for discontinous B-cell epitope predictions based on structural data of protein of interest, combining protein surface patch identification as for ElliPro predition system [33] with the identification of the aminoacid contribution to the surface and their propensity in belonging to B-cell epitopes as for Discotope prediction system [34]. In addition, Neutracorp allows t…
a	Protein surface patch sequence determining amino acids present in the 9A radius from Ca of the Amino Acid under analysis, and a surface contribution over 35% (allowing determination of epitope patches with 80% sensitivity and specificity). In bold surface patches containing lysine
b	Epitope Propensity Score calculated on the sequence of the surface patch with an aminoacid propensity scale for being epitope developed on over 100 antigen-antibody 3D structures
c	Probability (as percentage) for the surface patch to be epitope, calculated over the maximum value of the propensity scale for the dimention of the patch
d	Prediction for the patch to be B-cell epitope with 80% sensitivity and specificity
e	Prediction for the amino acid to be center of a surface area with epitope characteristic
f	Prediction for the 7 amino acid long continous portion of the protein sequence centered on the aminoacid of reference to be part of an ellipsoid of the protein surface with epitope characteristic
g	Prediction of the amino acid to be part of an ellipsoid of the protein surface with epitope characteristic
h	Probability (as percentage) for being B-cell epitope accordingly the EPCES algorithm
i	Propensity score for the amino acid to be part of a B-cell epitope accordingly to the SEPPA algorithm
